# Supplementary material for: M1 Macrophages Are a Source of IL-1α: A Driver of Progesterone Metabolism and Myometrial Contraction
Source: Cells. 2025 Oct 28;14(21):1692. doi: 10.3390/cells14211692 (PMC12608973; doi:10.3390/cells14211692)
Supplement: Supplementary file 1 [file cells-14-01692-s001.zip]

Archive with 1 entries (1 files):
- cells-3934267-supplementary.pdf
